# Supplementary material for: Inactivation and Recovery of High Quality RNA From Positive SARS-CoV-2 Rapid Antigen Tests Suitable for Whole Virus Genome Sequencing
Source: Front Public Health. 2022 May 3;10:863862. doi: 10.3389/fpubh.2022.863862 (PMC9113430; doi:10.3389/fpubh.2022.863862)
Supplement: Supplementary Table 1 — Dataset 30 samples of RADTs resulted positive from a survey in MPPs in Ireland. The table presents the qualitative results of the sequencing and report of the results of the Nextstrain SARS-CoV-2 tool. [file Table_1.XLSX]

## Sheet: Table2
Sample Id	Date Sample (positivity)	RADT brand	RT-qPCR date	MPP	RT-qPCR Ct value	Clade	Nextclade Pango	Total Nucleotide Missing	% Completion Genome
1-R-2139	2022-01-25	1	2022-02-02	R	22.86	21K (Omicron)	BA.1.19	1792	94.0073
2-R-2252	2022-01-25	1	2022-02-02	R	21.88	21K (Omicron)	BA.1.19	1498	94.9905
9-I-57452601	2022-01-26	2	2022-02-02	I	30.83	21K (Omicron)	BA.1.1.15	1560	94.7831
11-B-446	2022-01-25	2	2022-02-02	B	30.48	21K (Omicron)	BA.1.1	1118	96.2612
21-S-1454	2022-01-26	2	1900-01-02	S	26.36	21K (Omicron)	BA.1.1	1550	94.8166
23-S-1680	2022-01-26	2	2022-02-11	S	27.26	21K (Omicron)	BA.1.1	3073	89.7234
31-AW-DM01	2022-02-01	2	2022-02-11	AW	22.48	21K (Omicron)	BA.1	1113	96.278
32-AW-DM02	2022-02-01	2	2022-02-11	AW	27.88	21K (Omicron)	BA.1	3098	89.6398
39-XY-310122	2022-01-31	2	2022-02-11	XY	18.39	21K (Omicron)	BA.1.1	1206	95.967
43-J-190	2022-01-28	2	2022-02-11	J	29.69	21K (Omicron)	BA.1.1.15	2031	93.208
44-J-193	2022-01-25	2	2022-02-11	J	29.2	21K (Omicron)	BA.1.1.15	1759	94.1176
45--J-210	2022-01-25	2	2022-02-11		29.96	21K (Omicron)	BA.1.1.15	3814	87.2454
47-B-2179	2022-02-08	2	2022-02-11	B	27.88	21K (Omicron)	BA.1.17	1321	95.5824
49-AW-DM05	2022-02-08	2	2022-02-11	AW	21.25	21K (Omicron)	BA.1	1233	95.8767
52-U-1219-21	2022-02-02	2	2022-02-11	U	19.13	21K (Omicron)	BA.1.1.15	1016	96.6023
53-U-1219-100	2022-02-02	2	2022-02-11	U	20.03	21K (Omicron)	BA.1.1.15	714	97.6123
54-AG-705	2022-02-08	2	2022-02-11	AG	22.22	21K (Omicron)	BA.1.17	1108	96.2947
57-J-240	2022-01-31	2	2022-02-18	J	23.13	21K (Omicron)	BA.1.1.15	1363	95.4419
60-U-1831	2022-02-07	2	2022-02-18	U	27.78	21K (Omicron)	BA.1.1.15	2571	91.4022
61-U-1880	2022-02-07	2	2022-02-18	U	28.2	21K (Omicron)	BA.1.1.15	997	96.6659
64-R-8596	2022-01-28	2	2022-02-18	R	21.33	21K (Omicron)	BA.1.19	1433	95.2078
65-R-5382	2022-01-28	2	2022-02-18	R	23.58	21K (Omicron)	BA.1.19	4852	83.7742
67-R-4231	2022-02-03	2	2022-02-18	R	20.33	21K (Omicron)	BA.1.10	994	96.6759
69-LXY-301459	2022-02-17	2	2022-02-18	LXY	19.49	21L (Omicron)	BA.2	629	97.8965
70-AT-01	2022-02-10	2	2022-02-18	AT	18.77	21L (Omicron)	BA.2	369	98.766
84-V-22021424	2022-02-14	2	2022-02-18	V	23.4	21K (Omicron)	BA.1	9755	67.3779
85-V-22021487	2022-02-14	2	2022-02-18	V	22.72	21K (Omicron)	BA.1.17	4886	83.6605
88-I-55451602	2022-02-10	2	2022-02-18	I	20.68	21K (Omicron)	BA.1	592	98.0203
89-R-8487	2022-02-17	2	2022-02-23	R	27.85	21L (Omicron)	BA.2	7374	75.3403
90-R-7866	2022-02-17	2	2022-02-23	R	25.98	21L (Omicron)	BA.2	1133	96.2111
1= Abbott PanbioTM COVID-19 Ag Rapid Test Device kit (Nasal) (Abbott Laboratories Ltd., USA)
2= Clinitest® Rapid COVID-19 Antigen Test (Siemens Healthineers, Germany)
