# Supplementary material for: Inactivation and Recovery of High Quality RNA From Positive SARS-CoV-2 Rapid Antigen Tests Suitable for Whole Virus Genome Sequencing
Source: Front Public Health. 2022 May 3;10:863862. doi: 10.3389/fpubh.2022.863862 (PMC9113430; doi:10.3389/fpubh.2022.863862)
Supplement: Supplementary Table 2 — Dataset 30 samples of RADTs resulted positive from a survey in MPPs in Ireland. The table presents metadata and results of the RT-qPCR and qualitative results of the sequencing, including Ct values, Nextclade Pango, total Nucleotide Missing and % completion genome. [file Table_2.XLSX]

## Sheet: Sheet 1 - nextclade (15)
seqName	clade	Nextclade_pango	qc.overallScore	qc.overallStatus	totalSubstitutions	totalDeletions	totalInsertions	totalFrameShifts	totalAminoacidSubstitutions	totalAminoacidDeletions	totalAminoacidInsertions	totalMissing	totalNonACGTNs	totalPcrPrimerChanges	substitutions	deletions	insertions	privateNucMutations.reversionSubstitutions	privateNucMutations.labeledSubstitutions	privateNucMutations.unlabeledSubstitutions	privateNucMutations.totalReversionSubstitutions	privateNucMutations.totalLabeledSubstitutions	privateNucMutations.totalUnlabeledSubstitutions	privateNucMutations.totalPrivateSubstitutions	frameShifts	aaSubstitutions	aaDeletions	aaInsertions	missing	nonACGTNs	pcrPrimerChanges	alignmentScore	alignmentStart	alignmentEnd	qc.missingData.missingDataThreshold	qc.missingData.score	qc.missingData.status	qc.missingData.totalMissing	qc.mixedSites.mixedSitesThreshold	qc.mixedSites.score	qc.mixedSites.status	qc.mixedSites.totalMixedSites	qc.privateMutations.cutoff	qc.privateMutations.excess	qc.privateMutations.score	qc.privateMutations.status	qc.privateMutations.total	qc.snpClusters.clusteredSNPs	qc.snpClusters.score
1-R-2139	21K (Omicron)	BA.1.19	88.3484	mediocre	43	40	4	1	33	17	0	1792	0	5	C241T,C1150T,A2832G,C3037T,T5386G,G8393A,C10029T,C10449A,A11537G,T13195C,C14408T,C15240T,A18163G,C21034T,C21762T,C21846T,G22578A,C23202A,A23403G,G23405A,C23525T,T23599G,C23604A,C23854A,G23948T,C24130A,A24424T,T24469A,C24503T,C25000T,C25549T,C25584T,C26270T,C26577G,G26709A,A27259C,C27807T,A28271T,C28311T,G28881A,G28882A,G28883C,G29422T	6513-6515,11285-11293,21765-21770,21987-21995,22040-22043,28362-28370	22009:AAAA	G26530A		C1150T,G23405A,C25549T,G29422T	1	0	4	5	S:150-159	E:T9I,M:Q19E,M:A63T,N:P13L,N:R203K,N:G204R,ORF1a:K856R,ORF1a:L2084I,ORF1a:A2710T,ORF1a:T3255I,ORF1a:P3395H,ORF1a:I3758V,ORF1b:P314L,ORF1b:I1566V,ORF1b:L2523F,ORF3a:L53F,ORF9b:P10S,S:A67V,S:T95I,S:Y145D,S:G339D,S:T547K,S:D614G,S:V615I,S:H655Y,S:N679K,S:P681H,S:N764K,S:D796Y,S:N856K,S:Q954H,S:N969K,S:L981F	N:E31-,N:R32-,N:S33-,ORF1a:S2083-,ORF1a:L3674-,ORF1a:S3675-,ORF1a:G3676-,ORF9b:E27-,ORF9b:N28-,ORF9b:A29-,S:H69-,S:V70-,S:G142-,S:V143-,S:Y144-,S:Y160-,S:S161-		6875-7058,7268-7304,10765-10999,22039,22044-22262,22627-23118,25080-25276,26316-26519,27855-28077		Charité_E_F:C26270T,ChinaCDC_N_F:G28881A;G28882A;G28883C,USCDC_N1_P:C28311T	89203	54	29903	3000	55.2593	mediocre	1792	10	0	good	0	24	3	12.5	good	11		0
2-R-2252	21K (Omicron)	BA.1.19	78.7151	mediocre	44	37	4	1	32	16	0	1498	0	5	C241T,C1150T,A2832G,C3037T,T5386G,G8393A,C10029T,C10449A,A11537G,T13195C,C14408T,C15240T,A18163G,C21034T,C21762T,C21846T,G22578A,C23202A,A23403G,G23405A,C23525T,T23599G,C23604A,C23854A,G23948T,C24130A,A24424T,T24469A,C24503T,C25000T,C25549T,C25584T,C26270T,C26577G,G26709A,A27259C,C27807T,A28271T,C28311T,G28881A,G28882A,G28883C,G29422T,C29870A	11285-11293,21765-21770,21987-21995,22040-22043,28362-28370	22009:AAAA	G26530A		C1150T,G23405A,C25549T,G29422T,C29870A	1	0	5	6	S:150-159	E:T9I,M:Q19E,M:A63T,N:P13L,N:R203K,N:G204R,ORF1a:K856R,ORF1a:A2710T,ORF1a:T3255I,ORF1a:P3395H,ORF1a:I3758V,ORF1b:P314L,ORF1b:I1566V,ORF1b:L2523F,ORF3a:L53F,ORF9b:P10S,S:A67V,S:T95I,S:Y145D,S:G339D,S:T547K,S:D614G,S:V615I,S:H655Y,S:N679K,S:P681H,S:N764K,S:D796Y,S:N856K,S:Q954H,S:N969K,S:L981F	N:E31-,N:R32-,N:S33-,ORF1a:L3674-,ORF1a:S3675-,ORF1a:G3676-,ORF9b:E27-,ORF9b:N28-,ORF9b:A29-,S:H69-,S:V70-,S:G142-,S:V143-,S:Y144-,S:Y160-,S:S161-		7110-7264,20573-20783,22039,22044-22272,22651-23121,26316-26520,27854-28079		Charité_E_F:C26270T,ChinaCDC_N_F:G28881A;G28882A;G28883C,USCDC_N1_P:C28311T	89216	54	29903	3000	44.3704	mediocre	1498	10	0	good	0	24	4	16.6667	good	12		0
9-I-57452601	21K (Omicron)	BA.1.1.15	385.278	bad	44	40	4	1	32	17	0	1560	1	6	C241T,C2470T,A2832G,C3037T,T5386G,G8393A,C10029T,C10449A,A11537G,T13195C,G13570A,C14117T,C14408T,C15240T,A18163G,C21762T,C21846T,T22573C,G22646T,C23202A,A23403G,C23525T,T23599G,C23604A,C23854A,G23948T,C24130A,A24424T,T24469A,C24503T,C25000T,C25584T,C26270T,C26577G,G26709A,A27259C,T27384C,C27807T,A28271T,C28311T,G28881A,G28882A,G28883C,G29755C	6513-6515,11285-11293,21765-21770,21987-21995,22040-22043,28362-28370	22009:AAAA	A22578G,A22599G,C22673T,T22674C,C22679T,T22686C,G26530A	T27384C|21L	C14117T,T22573C,G22646T	7	1	3	11	S:150-159	E:T9I,M:Q19E,M:A63T,N:P13L,N:R203K,N:G204R,ORF1a:K856R,ORF1a:L2084I,ORF1a:A2710T,ORF1a:T3255I,ORF1a:P3395H,ORF1a:I3758V,ORF1b:G35S,ORF1b:T217M,ORF1b:P314L,ORF1b:I1566V,ORF9b:P10S,S:A67V,S:T95I,S:Y145D,S:V362F,S:T547K,S:D614G,S:H655Y,S:N679K,S:P681H,S:N764K,S:D796Y,S:N856K,S:Q954H,S:N969K,S:L981F	N:E31-,N:R32-,N:S33-,ORF1a:S2083-,ORF1a:L3674-,ORF1a:S3675-,ORF1a:G3676-,ORF9b:E27-,ORF9b:N28-,ORF9b:A29-,S:H69-,S:V70-,S:G142-,S:V143-,S:Y144-,S:Y160-,S:S161-		15148,19298-19548,22136-22262,22351-22382,22402,22501,22508,22517-22542,22763,22768-23121,25078-25277,26198-26227,26291-26520,27707-27755,27826-28080,29869	Y:29867	Charité_E_F:C26270T,ChinaCDC_N_F:G28881A;G28882A;G28883C,USCDC_N1_P:C28311T,Pasteur_IP4_P:C14117T	89199	54	29903	3000	46.6667	mediocre	1560	10	10	good	1	24	42	175	bad	50		0
11-B-446	21K (Omicron)	BA.1.1	69.7689	mediocre	50	37	4	1	38	16	0	1118	0	6	C241T,C2470T,C2485T,A2832G,C3037T,T5386G,G8393A,C10029T,C10449A,A11537G,T13195C,C14408T,C15240T,C16323T,A18163G,C21762T,C21846T,G22578A,G22599A,G22992A,C22995A,A23013C,A23040G,G23048A,A23055G,T23075C,C23202A,A23403G,C23525T,T23599G,C23604A,C23854A,G23948T,C24130A,A24424T,T24469A,C24503T,C25000T,C25584T,C26270T,C26577G,G26709A,A27259C,C27807T,A28271T,A28299T,C28311T,G28881A,G28882A,G28883C	11285-11293,21765-21770,21987-21995,22040-22043,28362-28370	22009:AAAA	G26530A	A28299T|21J	C2485T,C16323T	1	1	2	4	S:150-159	E:T9I,M:Q19E,M:A63T,N:Q9L,N:P13L,N:R203K,N:G204R,ORF1a:K856R,ORF1a:A2710T,ORF1a:T3255I,ORF1a:P3395H,ORF1a:I3758V,ORF1b:P314L,ORF1b:I1566V,ORF9b:S6C,ORF9b:P10S,S:A67V,S:T95I,S:Y145D,S:G339D,S:R346K,S:S477N,S:E484A,S:Q493R,S:G496S,S:Q498R,S:Y505H,S:T547K,S:D614G,S:H655Y,S:N679K,S:P681H,S:N764K,S:D796Y,S:N856K,S:Q954H,S:N969K,S:L981F	N:E31-,N:R32-,N:S33-,ORF1a:L3674-,ORF1a:S3675-,ORF1a:G3676-,ORF9b:E27-,ORF9b:N28-,ORF9b:A29-,S:H69-,S:V70-,S:G142-,S:V143-,S:Y144-,S:Y160-,S:S161-		22039,22044-22285,22537-22542,22627-22901,22938,22943-22944,22955,22957-22958,22986,22994,22996,23000,23003,23015,23023,23042,23045,23060,23063,23098-23099,23103-23104,23111-23113,23120,25078-25188,25200,25204,25253,26291-26520,27855-28079		Charité_E_F:C26270T,ChinaCDC_N_F:G28881A;G28882A;G28883C,USCDC_N1_F:A28299T,USCDC_N1_P:C28311T	89192	54	29903	3000	30.2963	mediocre	1118	10	0	good	0	24	5	20.8333	good	13		0
21-S-1454	21K (Omicron)	BA.1.1	78.3779	mediocre	43	37	4	1	32	16	0	1550	0	5	C241T,C2232T,C2470T,A2832G,C3037T,T5386G,C8047T,G8393A,C10029T,C10449A,A11537G,T13195C,G13900A,C14408T,C15240T,A18163G,C21762T,C21846T,G22578A,G22599A,C23202A,A23403G,C23525T,T23599G,C23604A,C23854A,G23948T,C24130A,A24424T,T24469A,C24503T,C25000T,C25584T,C26270T,C26577G,G26709A,A27259C,C27807T,A28271T,C28311T,G28881A,G28882A,G28883C	11285-11293,21765-21770,21987-21995,22040-22043,28362-28370	22009:AAAA	G26530A		C2232T,C8047T,G13900A	1	0	3	4	S:150-159	E:T9I,M:Q19E,M:A63T,N:P13L,N:R203K,N:G204R,ORF1a:A656V,ORF1a:K856R,ORF1a:A2710T,ORF1a:T3255I,ORF1a:P3395H,ORF1a:I3758V,ORF1b:D145N,ORF1b:P314L,ORF1b:I1566V,ORF9b:P10S,S:A67V,S:T95I,S:Y145D,S:G339D,S:R346K,S:T547K,S:D614G,S:H655Y,S:N679K,S:P681H,S:N764K,S:D796Y,S:N856K,S:Q954H,S:N969K,S:L981F	N:E31-,N:R32-,N:S33-,ORF1a:L3674-,ORF1a:S3675-,ORF1a:G3676-,ORF9b:E27-,ORF9b:N28-,ORF9b:A29-,S:H69-,S:V70-,S:G142-,S:V143-,S:Y144-,S:Y160-,S:S161-		22039,22044-22437,22651-23122,25078-25276,26291-26520,27826-28079		Charité_E_F:C26270T,ChinaCDC_N_F:G28881A;G28882A;G28883C,USCDC_N1_P:C28311T	89220	54	29903	3000	46.2963	mediocre	1550	10	0	good	0	24	2	8.33333	good	10		0
23-S-1680	21K (Omicron)	BA.1.1	176.793	bad	38	41	4	2	30	17	0	3073	1	5	C2232T,C2470T,A2832G,C3037T,T5386G,C6675T,C8047T,G8393A,C10029T,C10449A,A11537G,T13195C,C14408T,C21762T,C21846T,C23202A,A23403G,C23525T,T23599G,C23604A,C23854A,G23948T,C24130A,A24424T,T24469A,C24503T,C25000T,C25584T,C26270T,C26577G,G26709A,A27259C,C27807T,A28271T,C28311T,G28881A,G28882A,G28883C	6513-6515,11285-11293,21765-21770,21987-21995,22040-22043,27640,28362-28370	22009:AAAA	T15240C,G26530A		C2232T,C6675T,C8047T	2	0	3	5	ORF7a:83-122,S:150-159	E:T9I,M:Q19E,M:A63T,N:P13L,N:R203K,N:G204R,ORF1a:A656V,ORF1a:K856R,ORF1a:L2084I,ORF1a:T2137I,ORF1a:A2710T,ORF1a:T3255I,ORF1a:P3395H,ORF1a:I3758V,ORF1b:P314L,ORF9b:P10S,S:A67V,S:T95I,S:Y145D,S:T547K,S:D614G,S:H655Y,S:N679K,S:P681H,S:N764K,S:D796Y,S:N856K,S:Q954H,S:N969K,S:L981F	N:E31-,N:R32-,N:S33-,ORF1a:S2083-,ORF1a:L3674-,ORF1a:S3675-,ORF1a:G3676-,ORF9b:E27-,ORF9b:N28-,ORF9b:A29-,S:H69-,S:V70-,S:G142-,S:V143-,S:Y144-,S:Y160-,S:S161-		540-641,7144,7171-7248,13388-13699,13703,13711,13714,13716-13717,13719-13720,13722-13723,13726,13730,13732-13733,13735,13740,13750,13758-13759,13762,13776,13778,13784-13918,15260,15279,15287,15298,15316,15318,15326-15479,18063-18275,18319-18348,18390,18590,18593,20232-20475,20891-21075,22039,22044-22346,22365,22517-23121,24170-24391,26204,26207,26213,26291-26520,27855-28078	Y:15240	Charité_E_F:C26270T,ChinaCDC_N_F:G28881A;G28882A;G28883C,USCDC_N1_P:C28311T	88349	342	29903	3000	102.704	bad	3073	10	10	good	1	24	9	37.5	mediocre	17		0
31-AW-DM01	21K (Omicron)	BA.1	66.0112	mediocre	41	40	4	1	31	17	0	1113	0	5	C241T,C1912T,A2832G,C3037T,T5386G,G5515T,G8393A,C10029T,C10449A,A11537G,T13195C,C14408T,C15026T,C15240T,A18163G,C21762T,C21846T,G22578A,C23202A,A23403G,C23525T,T23599G,C23604A,C23854A,G23948T,C24130A,A24424T,T24469A,C24503T,C25000T,C25584T,C26270T,C26577G,G26709A,A27259C,C27807T,A28271T,C28311T,G28881A,G28882A,G28883C	6513-6515,11285-11293,21765-21770,21987-21995,22040-22043,28362-28370	22009:AAAA	G26530A		C1912T,G5515T,C15026T	1	0	3	4	S:150-159	E:T9I,M:Q19E,M:A63T,N:P13L,N:R203K,N:G204R,ORF1a:K856R,ORF1a:L2084I,ORF1a:A2710T,ORF1a:T3255I,ORF1a:P3395H,ORF1a:I3758V,ORF1b:P314L,ORF1b:A520V,ORF1b:I1566V,ORF9b:P10S,S:A67V,S:T95I,S:Y145D,S:G339D,S:T547K,S:D614G,S:H655Y,S:N679K,S:P681H,S:N764K,S:D796Y,S:N856K,S:Q954H,S:N969K,S:L981F	N:E31-,N:R32-,N:S33-,ORF1a:S2083-,ORF1a:L3674-,ORF1a:S3675-,ORF1a:G3676-,ORF9b:E27-,ORF9b:N28-,ORF9b:A29-,S:H69-,S:V70-,S:G142-,S:V143-,S:Y144-,S:Y160-,S:S161-		7191-7201,22039,22044-22262,22627-23121,25096-25277,26316-26520		Charité_E_F:C26270T,ChinaCDC_N_F:G28881A;G28882A;G28883C,USCDC_N1_P:C28311T	89211	54	29903	3000	30.1111	mediocre	1113	10	0	good	0	24	2	8.33333	good	10		0
32-AW-DM02	21K (Omicron)	BA.1	121.454	bad	41	21	0	0	28	10	0	3098	0	5	C241T,C1912T,A2832G,C3037T,T5386G,G5515T,G8393A,C10029T,C10449A,A11537G,T13195C,C14408T,C15026T,C15240T,A18163G,T19389C,T22882G,C23202A,A23403G,C23525T,T23599G,C23604A,C23854A,G23948T,C24130A,T24226C,A24424T,T24469A,C24503T,C25000T,C25584T,C26270T,C26577G,G26709A,A27259C,C27807T,A28271T,C28311T,G28881A,G28882A,G28883C	6513-6515,11285-11293,28362-28370		T22813G,G26530A		C1912T,G5515T,C15026T,T19389C,T24226C	2	0	5	7		E:T9I,M:Q19E,M:A63T,N:P13L,N:R203K,N:G204R,ORF1a:K856R,ORF1a:L2084I,ORF1a:A2710T,ORF1a:T3255I,ORF1a:P3395H,ORF1a:I3758V,ORF1b:P314L,ORF1b:A520V,ORF1b:I1566V,ORF9b:P10S,S:N440K,S:T547K,S:D614G,S:H655Y,S:N679K,S:P681H,S:N764K,S:D796Y,S:N856K,S:Q954H,S:N969K,S:L981F	N:E31-,N:R32-,N:S33-,ORF1a:S2083-,ORF1a:L3674-,ORF1a:S3675-,ORF1a:G3676-,ORF9b:E27-,ORF9b:N28-,ORF9b:A29-		3535-3770,4179-4206,6551-6743,7093-7117,7241-7244,8984-9165,9168,9172,9181,9200,19940-20472,21717-22346,22394-22774,22895-23119,25079-25275,26316-26520,27826-28079,29868		Charité_E_F:C26270T,ChinaCDC_N_F:G28881A;G28882A;G28883C,USCDC_N1_P:C28311T	89298	54	29903	3000	103.63	bad	3098	10	0	good	0	24	9	37.5	mediocre	17		0
39-XY-310122	21K (Omicron)	BA.1.1	70.0723	mediocre	41	37	4	1	30	16	0	1206	1	5	C241T,C2470T,A2832G,C3037T,T5386G,G8393A,C10029T,C10449A,A11537G,T13195C,C14408T,C15240T,A18163G,C21595T,C21762T,C21846T,G22578A,G22599A,C23202A,A23403G,C23525T,T23599G,C23604A,C23854A,G23948T,C24130A,A24424T,T24469A,C24503T,C25000T,C25584T,C26270T,C26577G,G26709A,A27259C,C27807T,A28271T,C28311T,G28881A,G28882A,G28883C	11285-11293,21765-21770,21987-21995,22040-22043,28362-28370	22009:AAAA	G26530A	C21595T|21K		1	1	0	2	S:150-159	E:T9I,M:Q19E,M:A63T,N:P13L,N:R203K,N:G204R,ORF1a:K856R,ORF1a:A2710T,ORF1a:T3255I,ORF1a:P3395H,ORF1a:I3758V,ORF1b:P314L,ORF1b:I1566V,ORF9b:P10S,S:A67V,S:T95I,S:Y145D,S:G339D,S:R346K,S:T547K,S:D614G,S:H655Y,S:N679K,S:P681H,S:N764K,S:D796Y,S:N856K,S:Q954H,S:N969K,S:L981F	N:E31-,N:R32-,N:S33-,ORF1a:L3674-,ORF1a:S3675-,ORF1a:G3676-,ORF9b:E27-,ORF9b:N28-,ORF9b:A29-,S:H69-,S:V70-,S:G142-,S:V143-,S:Y144-,S:Y160-,S:S161-		22039,22044-22290,22627-23120,25084-25119,26316-26520,27857-28079	M:25276	Charité_E_F:C26270T,ChinaCDC_N_F:G28881A;G28882A;G28883C,USCDC_N1_P:C28311T	89228	54	29903	3000	33.5556	mediocre	1206	10	10	good	1	24	3	12.5	good	11		0
43-J-190	21K (Omicron)	BA.1.1.15	197.38	bad	44	37	4	1	32	16	0	2031	4	6	C241T,C2470T,A2832G,C3037T,T5386G,C5833T,G8393A,C10029T,A11537G,A12825G,G13570A,C14117T,C14408T,A18163G,C21762T,C21846T,G22578A,G22599A,C23202A,A23403G,C23525T,T23599G,C23604A,C23854A,G23948T,C24130A,A24424T,T24469A,C24503T,C25000T,C25584T,C26270T,C26577G,G26709A,A27259C,C27807T,A28271T,C28311T,G28881A,G28882A,G28883C,T29753C,G29755C,C29870A	11285-11293,21765-21770,21987-21995,22040-22043,28362-28370	22009:AAAA	A10449C,C13195T,T15240C,G26530A		C5833T,A12825G,C14117T,T29753C,C29870A	4	0	5	9	S:150-159	E:T9I,M:Q19E,M:A63T,N:P13L,N:R203K,N:G204R,ORF1a:K856R,ORF1a:A2710T,ORF1a:T3255I,ORF1a:I3758V,ORF1a:D4187G,ORF1b:G35S,ORF1b:T217M,ORF1b:P314L,ORF1b:I1566V,ORF9b:P10S,S:A67V,S:T95I,S:Y145D,S:G339D,S:R346K,S:T547K,S:D614G,S:H655Y,S:N679K,S:P681H,S:N764K,S:D796Y,S:N856K,S:Q954H,S:N969K,S:L981F	N:E31-,N:R32-,N:S33-,ORF1a:L3674-,ORF1a:S3675-,ORF1a:G3676-,ORF9b:E27-,ORF9b:N28-,ORF9b:A29-,S:H69-,S:V70-,S:G142-,S:V143-,S:Y144-,S:Y160-,S:S161-		285,13134-13149,15106,15122,15156-15157,15234-15235,15241,15247-15478,19388-19393,20573-20784,22039,22044-22290,22651-23120,25078-25276,26291-26520,27636-27654,27855-28242,28245-28246,28250	Y:13195,K:13312,R:19751,K:28375	Charité_E_F:C26270T,ChinaCDC_N_F:G28881A;G28882A;G28883C,USCDC_N1_P:C28311T,Pasteur_IP4_P:C14117T	88778	200	29903	3000	64.1111	mediocre	2031	10	40	mediocre	4	24	22	91.6667	mediocre	30		0
44-J-193	21K (Omicron)	BA.1.1.15	386.29	bad	55	32	4	1	38	11	0	1759	3	5	C241T,C2470T,A2832G,C3037T,T5386G,C5833T,G8393A,C10029T,C10449A,A11537G,T13195C,C14117T,C14408T,C15240T,A18163G,T18665C,C21762T,C21846T,G22578A,G22599A,T22673C,C22674T,T22679C,C22686T,G22813T,C23202A,A23403G,C23525T,T23599G,C23604A,C23854A,G23948T,C24130A,A24424T,T24469A,C24503T,C25000T,C25584T,G26031A,T26035C,C26270T,C26577G,G26709A,A27259C,C27807T,A28111G,G28280C,A28281T,T28282A,G28881A,G28882A…	6513-6515,11285-11293,21765-21770,21987-21995,22040-22043,28271	22009:AAAA	G22882T,A22898G,G26530A,T28311C	A28111G|20I,G28280C|20I,A28281T|20I,T28282A|20I	C5833T,C14117T,T18665C,G26031A,T26035C,T29753C,C29870A	4	4	7	15	S:150-159	E:T9I,M:Q19E,M:A63T,N:D3L,N:R203K,N:G204R,ORF1a:K856R,ORF1a:L2084I,ORF1a:A2710T,ORF1a:T3255I,ORF1a:P3395H,ORF1a:I3758V,ORF1b:T217M,ORF1b:P314L,ORF1b:I1566V,ORF1b:L1733P,ORF3a:Y215H,ORF8:Y73C,S:A67V,S:T95I,S:Y145D,S:G339D,S:R346K,S:S371L,S:S373P,S:S375F,S:K417N,S:T547K,S:D614G,S:H655Y,S:N679K,S:P681H,S:N764K,S:D796Y,S:N856K,S:Q954H,S:N969K,S:L981F	ORF1a:S2083-,ORF1a:L3674-,ORF1a:S3675-,ORF1a:G3676-,S:H69-,S:V70-,S:G142-,S:V143-,S:Y144-,S:Y160-,S:S161-		101,107,129,163,188,204,207,213,215,217,220,222,233-234,271,13389-13599,16372-16378,22044-22262,22347-22516,22904-23122,25078-25277,26038-26166,26198-26219,26286-26520,27826-28080,28909-28985	Y:25750,Y:25860,W:29867	Charité_E_F:C26270T,ChinaCDC_N_F:G28881A;G28882A;G28883C,Pasteur_IP4_P:C14117T	89180	54	29903	3000	54.037	mediocre	1759	10	30	mediocre	3	24	41	170.833	bad	49		0
45-J-210	21K (Omicron)	BA.1.1.15	227.198	bad	44	37	5	1	29	16	0	3814	0	6	C241T,C2470T,A2832G,C3037T,T5386G,C5833T,G8393A,C10029T,C10449A,A11537G,T13195C,T13258C,G13570A,C14117T,C14408T,C15240T,A18163G,C21762T,C21846T,G22578A,G22599A,C23202A,A23403G,C23525T,T23599G,C23604A,C23854A,G23948T,C24130A,A24424T,C25000T,C25584T,C26270T,C27807T,A28254C,A28271T,A28272T,C28311T,G28881A,G28882A,G28883C,G29540T,T29753C,G29755C	11285-11293,21765-21770,21987-21995,22040-22043,28362-28370	22009:AAAA,29868:A		A28272T|21C&21H	C5833T,T13258C,C14117T,A28254C,G29540T,T29753C	0	1	6	7	S:150-159	E:T9I,N:P13L,N:R203K,N:G204R,ORF1a:K856R,ORF1a:A2710T,ORF1a:T3255I,ORF1a:P3395H,ORF1a:I3758V,ORF1b:G35S,ORF1b:T217M,ORF1b:P314L,ORF1b:I1566V,ORF8:I121L,ORF9b:P10S,S:A67V,S:T95I,S:Y145D,S:G339D,S:R346K,S:T547K,S:D614G,S:H655Y,S:N679K,S:P681H,S:N764K,S:D796Y,S:N856K,S:Q954H	N:E31-,N:R32-,N:S33-,ORF1a:L3674-,ORF1a:S3675-,ORF1a:G3676-,ORF9b:E27-,ORF9b:N28-,ORF9b:A29-,S:H69-,S:V70-,S:G142-,S:V143-,S:Y144-,S:Y160-,S:S161-		727-943,13110,13154,13308-13318,15890-16080,16187-16416,18350-18518,21428-21658,22039,22044-22539,22627-23120,24469-24696,25078-25277,26125-26219,26291-26838,27216-27471,27855-28104,28221-28250,28465-28629		Charité_E_F:C26270T,ChinaCDC_N_F:G28881A;G28882A;G28883C,USCDC_N1_P:C28311T,Pasteur_IP4_P:C14117T	89210	54	29903	3000	130.148	bad	3814	10	0	good	0	24	3	12.5	good	11		0
47-B-2179	21K (Omicron)	BA.1.17	110.612	bad	59	40	4	1	45	17	0	1321	1	5	C241T,A2832G,C3037T,C3241T,T5386G,G5924A,G8393A,C10029T,C10252T,C10449A,A11537G,T13195C,T13258C,C14408T,C15240T,A18163G,A19356T,C21762T,C21846T,C22522T,G22578A,T22882G,G22898A,G22992A,C22995A,A23013C,G23015T,A23040G,G23048A,A23055G,A23063T,T23075C,C23202A,A23403G,C23525T,T23599G,C23604A,C23664T,C23854A,G23948T,C24130A,A24424T,T24469A,C24503T,C25000T,C25584T,C26270T,C26577G,G26709A,A27259C,C27807T…	6513-6515,11285-11293,21765-21770,21987-21995,22040-22043,28362-28370	22009:AAAA	G26530A	C3241T|21K,C23664T|21K&20H&21F	C10252T,T13258C,A19356T,C22522T,G23015T,A29369G,C29724A,C29774T	1	2	8	11	S:150-159	E:T9I,M:Q19E,M:A63T,N:P13L,N:R203K,N:G204R,N:T366A,ORF1a:K856R,ORF1a:V1887I,ORF1a:L2084I,ORF1a:A2710T,ORF1a:T3255I,ORF1a:P3395H,ORF1a:I3758V,ORF1b:P314L,ORF1b:I1566V,ORF1b:L1963F,ORF9b:P10S,S:A67V,S:T95I,S:Y145D,S:G339D,S:N440K,S:G446S,S:S477N,S:T478K,S:E484A,S:G485C,S:Q493R,S:G496S,S:Q498R,S:N501Y,S:Y505H,S:T547K,S:D614G,S:H655Y,S:N679K,S:P681H,S:A701V,S:N764K,S:D796Y,S:N856K,S:Q954H,S:N969K,S:L…	N:E31-,N:R32-,N:S33-,ORF1a:S2083-,ORF1a:L3674-,ORF1a:S3675-,ORF1a:G3676-,ORF9b:E27-,ORF9b:N28-,ORF9b:A29-,S:H69-,S:V70-,S:G142-,S:V143-,S:Y144-,S:Y160-,S:S161-		7106-7305,22039,22044-22290,22627-22819,25080-25277,26291-26520,27826-28077	M:29870	Charité_E_F:C26270T,ChinaCDC_N_F:G28881A;G28882A;G28883C,USCDC_N1_P:C28311T	89136	54	29902	3000	37.8148	mediocre	1321	10	10	good	1	24	15	62.5	mediocre	23		0
49-AW-DM05	21K (Omicron)	BA.1	70.7534	mediocre	39	40	4	1	30	17	0	1233	1	5	C241T,A2832G,C3037T,T5386G,G8393A,C10029T,C10449A,A11537G,T13195C,C14408T,C15240T,A18163G,C21762T,C21846T,G22578A,C23202A,A23403G,C23525T,T23599G,C23604A,C23854A,G23948T,C24130A,A24424T,T24469A,C24503T,C25000T,C25584T,C26270T,C26577G,G26709A,A27259C,C27807T,C27944T,A28271T,C28311T,G28881A,G28882A,G28883C	6513-6515,11285-11293,21765-21770,21987-21995,22043-22046,28362-28370	22009:AAAA	G26530A	C27944T|20E		1	1	0	2	S:150-160	E:T9I,M:Q19E,M:A63T,N:P13L,N:R203K,N:G204R,ORF1a:K856R,ORF1a:L2084I,ORF1a:A2710T,ORF1a:T3255I,ORF1a:P3395H,ORF1a:I3758V,ORF1b:P314L,ORF1b:I1566V,ORF9b:P10S,S:A67V,S:T95I,S:Y145D,S:G339D,S:T547K,S:D614G,S:H655Y,S:N679K,S:P681H,S:N764K,S:D796Y,S:N856K,S:Q954H,S:N969K,S:L981F	N:E31-,N:R32-,N:S33-,ORF1a:S2083-,ORF1a:L3674-,ORF1a:S3675-,ORF1a:G3676-,ORF9b:E27-,ORF9b:N28-,ORF9b:A29-,S:H69-,S:V70-,S:G142-,S:V143-,S:Y144-,S:S161-,S:S162-		7178-7179,7191-7304,22041-22042,22047-22262,22627-23120,25078-25277,26316-26520	R:7010	Charité_E_F:C26270T,ChinaCDC_N_F:G28881A;G28882A;G28883C,USCDC_N1_P:C28311T	89219	54	29903	3000	34.5556	mediocre	1233	10	10	good	1	24	3	12.5	good	11		0
52-U-1219-21	21K (Omicron)	BA.1.1.15	7.03232	good	59	30	9	0	48	10	1	1016	0	5	C241T,C1812T,C2470T,A2832G,C3037T,T5386G,G8393A,C10029T,C10449A,A11537G,T13195C,G13570A,C14117T,C14408T,C15240T,A18163G,C21762T,C21846T,G22578A,G22599A,T22673C,C22674T,T22679C,C22686T,G22813T,T22882G,G22898A,G22992A,C22995A,A23013C,A23040G,G23048A,A23055G,A23063T,T23075C,C23202A,A23403G,C23525T,T23599G,C23604A,C23854A,G23948T,C24130A,A24424T,T24469A,C24503T,C25000T,C25584T,C26270T,A26530G,C26577G…	6513-6515,11285-11293,21765-21770,21987-21995,22194-22196	22204:GAGCCAGAA			C1812T,C14117T,G29540T	0	0	3	3		E:T9I,M:D3G,M:Q19E,M:A63T,N:R203K,N:G204R,ORF1a:A516V,ORF1a:K856R,ORF1a:L2084I,ORF1a:A2710T,ORF1a:T3255I,ORF1a:P3395H,ORF1a:I3758V,ORF1b:G35S,ORF1b:T217M,ORF1b:P314L,ORF1b:I1566V,S:A67V,S:T95I,S:Y145D,S:L212I,S:G339D,S:R346K,S:S371L,S:S373P,S:S375F,S:K417N,S:N440K,S:G446S,S:S477N,S:T478K,S:E484A,S:Q493R,S:G496S,S:Q498R,S:N501Y,S:Y505H,S:T547K,S:D614G,S:H655Y,S:N679K,S:P681H,S:N764K,S:D796Y,S:N856…	ORF1a:S2083-,ORF1a:L3674-,ORF1a:S3675-,ORF1a:G3676-,S:H69-,S:V70-,S:G142-,S:V143-,S:Y144-,S:N211-	S:214:EPE	1-54,27873-28699,29769-29903		Charité_E_F:C26270T,ChinaCDC_N_F:G28881A;G28882A;G28883C,Pasteur_IP4_P:C14117T	89337	0	29903	3000	26.5185	good	1016	10	0	good	0	24	-5	0	good	3		0
53-U-1219-100	21K (Omicron)	BA.1.1.15	75.9622	mediocre	55	37	4	1	41	16	0	714	0	6	C241T,C1812T,C2470T,A2832G,C3037T,T5386G,G8393A,C10029T,C10449A,A11537G,T13195C,G13570A,C14117T,C14408T,C15240T,A18163G,C21762T,C21846T,G22578A,G22599A,T22882G,G22898A,A23013C,A23040G,G23048A,A23055G,A23063T,T23075C,C23202A,A23403G,C23525T,T23599G,C23604A,C23854A,G23948T,C24130A,A24424T,T24469A,C24503T,C25000T,C25584T,C26270T,C26577G,G26709A,A27259C,C27807T,A28271T,C28311T,G28881A,G28882A,G28883C…	11285-11293,21765-21770,21987-21995,22040-22043,28362-28370	22009:AAAA	T22813G,G26530A		C1812T,C14117T,G29540T,C29769T,C29870A	2	0	5	7	S:150-159	E:T9I,M:Q19E,M:A63T,N:P13L,N:R203K,N:G204R,ORF1a:A516V,ORF1a:K856R,ORF1a:A2710T,ORF1a:T3255I,ORF1a:P3395H,ORF1a:I3758V,ORF1b:G35S,ORF1b:T217M,ORF1b:P314L,ORF1b:I1566V,ORF9b:P10S,S:A67V,S:T95I,S:Y145D,S:G339D,S:R346K,S:N440K,S:G446S,S:E484A,S:Q493R,S:G496S,S:Q498R,S:N501Y,S:Y505H,S:T547K,S:D614G,S:H655Y,S:N679K,S:P681H,S:N764K,S:D796Y,S:N856K,S:Q954H,S:N969K,S:L981F	N:E31-,N:R32-,N:S33-,ORF1a:L3674-,ORF1a:S3675-,ORF1a:G3676-,ORF9b:E27-,ORF9b:N28-,ORF9b:A29-,S:H69-,S:V70-,S:G142-,S:V143-,S:Y144-,S:Y160-,S:S161-		22039,22044-22261,22651-22797,22933-23005,25131-25132,25150,26316-26517,27976-28045		Charité_E_F:C26270T,ChinaCDC_N_F:G28881A;G28882A;G28883C,USCDC_N1_P:C28311T,Pasteur_IP4_P:C14117T	89172	54	29903	3000	15.3333	good	714	10	0	good	0	24	10	41.6667	mediocre	18		0
54-AG-705	21K (Omicron)	BA.1.17	79.4001	mediocre	45	36	0	0	34	15	0	1108	1	5	C241T,C3037T,T5386G,G5924A,T6971C,C8047T,G8393A,C10029T,C10449A,A11537G,T13018C,T13195C,C14408T,C15240T,A18163G,C21762T,C21846T,G22578A,C23202A,A23403G,T23489C,C23525T,T23599G,C23604A,C23664T,C23854A,G23948T,C24130A,A24424T,T24469A,C24503T,C25000T,C25584T,C26270T,C26577G,G26709A,A27259C,C27807T,C27972T,G28048T,A28271T,C28311T,G28881A,G28882A,G28883C	6513-6515,11285-11293,21765-21770,21987-21995,28362-28370		G2832A,G26530A	C23664T|21K&20H&21F,C27972T|20I,G28048T|20I	T6971C,C8047T,T13018C,T23489C	2	3	4	9		E:T9I,M:Q19E,M:A63T,N:P13L,N:R203K,N:G204R,ORF1a:V1887I,ORF1a:L2084I,ORF1a:A2710T,ORF1a:T3255I,ORF1a:P3395H,ORF1a:I3758V,ORF1b:P314L,ORF1b:I1566V,ORF8:Q27*,ORF8:R52I,ORF9b:P10S,S:A67V,S:T95I,S:Y145D,S:G339D,S:T547K,S:D614G,S:F643L,S:H655Y,S:N679K,S:P681H,S:A701V,S:N764K,S:D796Y,S:N856K,S:Q954H,S:N969K,S:L981F	N:E31-,N:R32-,N:S33-,ORF1a:S2083-,ORF1a:L3674-,ORF1a:S3675-,ORF1a:G3676-,ORF9b:E27-,ORF9b:N28-,ORF9b:A29-,S:H69-,S:V70-,S:G142-,S:V143-,S:Y144-		7198-7226,22014-22274,22627-23119,25079-25276,26291-26415,27921,28056	W:27652	Charité_E_F:C26270T,ChinaCDC_N_F:G28881A;G28882A;G28883C,USCDC_N1_P:C28311T	89221	54	29903	3000	29.9259	good	1108	10	10	good	1	24	20	83.3333	mediocre	28		0
57-J-240	21K (Omicron)	BA.1.1.15	73.4447	mediocre	50	31	4	1	36	14	0	1363	1	6	C241T,C2470T,A2832G,C3037T,T5386G,C5833T,G8393A,C10029T,C10449A,A11537G,T13195C,G13570A,C14117T,C14408T,C15240T,A18163G,C21762T,C21846T,G22578A,G22599A,T22673C,C22674T,T22679C,C22686T,G22813T,C23202A,A23403G,C23525T,T23599G,C23604A,C23854A,G23948T,C24130A,A24424T,T24469A,C24503T,C25000T,C25584T,C26270T,C26577G,G26709A,A27259C,C27807T,A28271T,C28311T,G28881A,G28882A,G28883C,T29753C,G29755C	6513-6515,11285-11293,21765-21770,22040-22043,28362-28370	22009:AAAA	G26530A		C5833T,C14117T,T29753C	1	0	3	4	S:150-159	E:T9I,M:Q19E,M:A63T,N:P13L,N:R203K,N:G204R,ORF1a:K856R,ORF1a:L2084I,ORF1a:A2710T,ORF1a:T3255I,ORF1a:P3395H,ORF1a:I3758V,ORF1b:G35S,ORF1b:T217M,ORF1b:P314L,ORF1b:I1566V,ORF9b:P10S,S:A67V,S:T95I,S:G339D,S:R346K,S:S371L,S:S373P,S:S375F,S:K417N,S:T547K,S:D614G,S:H655Y,S:N679K,S:P681H,S:N764K,S:D796Y,S:N856K,S:Q954H,S:N969K,S:L981F	N:E31-,N:R32-,N:S33-,ORF1a:S2083-,ORF1a:L3674-,ORF1a:S3675-,ORF1a:G3676-,ORF9b:E27-,ORF9b:N28-,ORF9b:A29-,S:H69-,S:V70-,S:Y160-,S:S161-		19299-19379,19405,19440,22044-22393,22517-22521,22878-23121,25079-25276,26291-26519,27826-28079	M:29870	Charité_E_F:C26270T,ChinaCDC_N_F:G28881A;G28882A;G28883C,USCDC_N1_P:C28311T,Pasteur_IP4_P:C14117T	89210	54	29903	3000	39.3704	mediocre	1363	10	10	good	1	24	2	8.33333	good	10		0
60-U-1831	21K (Omicron)	BA.1.1.15	316.059	bad	41	40	4	1	31	17	0	2571	0	5	C241T,G491A,C1812T,A2832G,C3037T,T5386G,G8393A,C10029T,A11537G,T13195C,G13570A,C14117T,C14408T,C21762T,C21846T,G22578A,G22599A,C23202A,A23403G,C23525T,T23599G,C23604A,C24130A,A24424T,T24469A,C24503T,C25000T,C25584T,C26577G,G26709A,C27807T,C27874T,A28271T,C28311T,G28881A,G28882A,G28883C,G29540T,G29755C,C29769T,C29870A	6513-6515,11285-11293,21765-21770,21987-21995,22043-22046,28362-28370	22009:AAAA	A10449C,G18163A,A23854C,T23948G,T26270C	C27874T|21J	G491A,C1812T,C14117T,G29540T,C29769T,C29870A	5	1	6	12	S:150-160	M:Q19E,M:A63T,N:P13L,N:R203K,N:G204R,ORF1a:A76T,ORF1a:A516V,ORF1a:K856R,ORF1a:L2084I,ORF1a:A2710T,ORF1a:T3255I,ORF1a:I3758V,ORF1b:G35S,ORF1b:T217M,ORF1b:P314L,ORF7b:T40I,ORF9b:P10S,S:A67V,S:T95I,S:Y145D,S:G339D,S:R346K,S:T547K,S:D614G,S:H655Y,S:N679K,S:P681H,S:N856K,S:Q954H,S:N969K,S:L981F	N:E31-,N:R32-,N:S33-,ORF1a:S2083-,ORF1a:L3674-,ORF1a:S3675-,ORF1a:G3676-,ORF9b:E27-,ORF9b:N28-,ORF9b:A29-,S:H69-,S:V70-,S:G142-,S:V143-,S:Y144-,S:S161-,S:S162-		1965-2516,9273-9477,15225-15375,16287,18980-19232,19451-19459,20543-20785,22041-22042,22047-22290,22549,22571,22573,22594,22596,22605,22607,22612,22617,22627-23120,26158-26219,26453-26542,27216-27471		ChinaCDC_N_F:G28881A;G28882A;G28883C,USCDC_N1_P:C28311T,Pasteur_IP4_P:C14117T	89211	54	29903	3000	84.1111	mediocre	2571	10	0	good	0	24	33	137.5	bad	41		0
61-U-1880	21K (Omicron)	BA.1.1.15	65.6918	mediocre	47	37	4	1	33	16	0	997	0	6	C241T,C1812T,C2470T,A2832G,C3037T,T5386G,G8393A,C10029T,C10449A,A11537G,T13195C,G13570A,C14117T,C14408T,C15240T,A18163G,C21762T,C21846T,G22578A,G22599A,C23202A,A23403G,C23525T,T23599G,C23604A,C23854A,G23948T,C24130A,A24424T,T24469A,C24503T,C25000T,C25584T,C26270T,C26577G,G26709A,A27259C,C27807T,A28271T,C28311T,G28881A,G28882A,G28883C,G29540T,G29755C,C29769T,C29870A	11285-11293,21765-21770,21987-21995,22040-22043,28362-28370	22009:AAAA	G26530A		C1812T,C14117T,G29540T,C29769T,C29870A	1	0	5	6	S:150-159	E:T9I,M:Q19E,M:A63T,N:P13L,N:R203K,N:G204R,ORF1a:A516V,ORF1a:K856R,ORF1a:A2710T,ORF1a:T3255I,ORF1a:P3395H,ORF1a:I3758V,ORF1b:G35S,ORF1b:T217M,ORF1b:P314L,ORF1b:I1566V,ORF9b:P10S,S:A67V,S:T95I,S:Y145D,S:G339D,S:R346K,S:T547K,S:D614G,S:H655Y,S:N679K,S:P681H,S:N764K,S:D796Y,S:N856K,S:Q954H,S:N969K,S:L981F	N:E31-,N:R32-,N:S33-,ORF1a:L3674-,ORF1a:S3675-,ORF1a:G3676-,ORF9b:E27-,ORF9b:N28-,ORF9b:A29-,S:H69-,S:V70-,S:G142-,S:V143-,S:Y144-,S:Y160-,S:S161-		7230,7271-7272,7289-7290,7298,9140-9187,22044-22262,22651-23120,26520,27826-28078		Charité_E_F:C26270T,ChinaCDC_N_F:G28881A;G28882A;G28883C,USCDC_N1_P:C28311T,Pasteur_IP4_P:C14117T	89204	54	29903	3000	25.8148	good	997	10	0	good	0	24	4	16.6667	good	12		0
64-R-8596	21K (Omicron)	BA.1.19	76.4214	mediocre	43	37	4	1	32	16	0	1433	1	5	C241T,C1150T,A2832G,C3037T,T5386G,G8393A,C10029T,C10449A,A11537G,T13195C,C14408T,C15240T,A18163G,C21034T,C21762T,C21846T,G22578A,C23202A,A23403G,G23405A,C23525T,T23599G,C23604A,C23854A,G23948T,C24130A,A24424T,T24469A,C24503T,C25000T,C25549T,C25584T,C26270T,C26577G,G26709A,A27259C,C27807T,A28271T,C28311T,G28881A,G28882A,G28883C,G29422T	11285-11293,21765-21770,21987-21995,22040-22043,28362-28370	22009:AAAA	G26530A		C1150T,G23405A,C25549T,G29422T	1	0	4	5	S:150-159	E:T9I,M:Q19E,M:A63T,N:P13L,N:R203K,N:G204R,ORF1a:K856R,ORF1a:A2710T,ORF1a:T3255I,ORF1a:P3395H,ORF1a:I3758V,ORF1b:P314L,ORF1b:I1566V,ORF1b:L2523F,ORF3a:L53F,ORF9b:P10S,S:A67V,S:T95I,S:Y145D,S:G339D,S:T547K,S:D614G,S:V615I,S:H655Y,S:N679K,S:P681H,S:N764K,S:D796Y,S:N856K,S:Q954H,S:N969K,S:L981F	N:E31-,N:R32-,N:S33-,ORF1a:L3674-,ORF1a:S3675-,ORF1a:G3676-,ORF9b:E27-,ORF9b:N28-,ORF9b:A29-,S:H69-,S:V70-,S:G142-,S:V143-,S:Y144-,S:Y160-,S:S161-		7288,7291-7292,7297,20106,20115,20119-20120,20733-20784,22039,22044-22262,22627-23121,25078-25276,26316-26520,27826-28079	M:29870	Charité_E_F:C26270T,ChinaCDC_N_F:G28881A;G28882A;G28883C,USCDC_N1_P:C28311T	89220	54	29903	3000	41.963	mediocre	1433	10	10	good	1	24	3	12.5	good	11		0
65-R-5382	21K (Omicron)	BA.1.19	291.012	bad	42	21	0	0	29	10	0	4852	2	5	C241T,C1150T,A2832G,C3037T,T5386G,C10029T,C10449A,A11537G,T13195C,C14408T,C15240T,A18163G,C21034T,T22483A,G22578A,C23202A,A23403G,G23405A,C23525T,T23599G,C23604A,C23854A,G23948T,C24130A,A24424T,T24469A,C24503T,C25000T,C25549T,C25584T,C26270T,C26577G,G26709A,A27259C,C27807T,A28271T,C28311T,G28881A,G28882A,G28883C,G29422T,C29870A	6513-6515,11285-11293,28362-28370		G26530A		C1150T,T22483A,G23405A,C25549T,G29422T,C29870A	1	0	6	7		E:T9I,M:Q19E,M:A63T,N:P13L,N:R203K,N:G204R,ORF1a:K856R,ORF1a:L2084I,ORF1a:T3255I,ORF1a:P3395H,ORF1a:I3758V,ORF1b:P314L,ORF1b:I1566V,ORF1b:L2523F,ORF3a:L53F,ORF9b:P10S,S:G339D,S:T547K,S:D614G,S:V615I,S:H655Y,S:N679K,S:P681H,S:N764K,S:D796Y,S:N856K,S:Q954H,S:N969K,S:L981F	N:E31-,N:R32-,N:S33-,ORF1a:S2083-,ORF1a:L3674-,ORF1a:S3675-,ORF1a:G3676-,ORF9b:E27-,ORF9b:N28-,ORF9b:A29-		2265-2504,6551-6605,6647-6648,6667,6719-7651,7715-7864,8342-8888,11694-11862,18983-19204,19592-20172,21456-22276,22282,22284-22285,22287,22651-23122,25079-25277,26291-26520,27853,27855-28079	Y:2505,Y:27567	Charité_E_F:C26270T,ChinaCDC_N_F:G28881A;G28882A;G28883C,USCDC_N1_P:C28311T	89294	54	29903	3000	168.593	bad	4852	10	20	good	2	24	4	16.6667	good	12		0
67-R-4231	21K (Omicron)	BA.1.10	71.1971	mediocre	53	37	4	1	41	16	0	994	2	5	C241T,A2376C,A2832G,C3037T,T5386G,C5730T,G7071A,C7765T,G8393A,C10029T,C10449A,A11537G,T13195C,C14408T,C15240T,A17042G,A18163G,C21762T,C21846T,G22578A,G22992A,C22995A,A23013C,A23040G,G23048A,A23055G,A23063T,T23075C,C23202A,A23403G,C23525T,T23599G,C23604A,C23854A,G23948T,C24130A,A24424T,T24469A,C24503T,C25000T,C25584T,C26270T,C26577G,G26709A,A27259C,C27807T,A28271T,C28311T,C28876T,G28881A,G28882A,G…	11285-11293,21765-21770,21987-21995,22040-22043,28362-28370	22009:AAAA	G26530A		A2376C,C5730T,G7071A,C7765T,C28876T,T29014C	1	0	6	7	S:150-159	E:T9I,M:Q19E,M:A63T,N:P13L,N:R203K,N:G204R,ORF1a:N704T,ORF1a:K856R,ORF1a:T1822I,ORF1a:G2269D,ORF1a:A2710T,ORF1a:T3255I,ORF1a:P3395H,ORF1a:I3758V,ORF1b:P314L,ORF1b:Y1192C,ORF1b:I1566V,ORF9b:P10S,S:A67V,S:T95I,S:Y145D,S:G339D,S:S477N,S:T478K,S:E484A,S:Q493R,S:G496S,S:Q498R,S:N501Y,S:Y505H,S:T547K,S:D614G,S:H655Y,S:N679K,S:P681H,S:N764K,S:D796Y,S:N856K,S:Q954H,S:N969K,S:L981F	N:E31-,N:R32-,N:S33-,ORF1a:L3674-,ORF1a:S3675-,ORF1a:G3676-,ORF9b:E27-,ORF9b:N28-,ORF9b:A29-,S:H69-,S:V70-,S:G142-,S:V143-,S:Y144-,S:Y160-,S:S161-		22039,22044-22274,22627-22957,26316-26520,27855-28079,29888	K:22309,M:29870	Charité_E_F:C26270T,ChinaCDC_N_F:G28881A;G28882A;G28883C,USCDC_N1_P:C28311T	89180	54	29903	3000	25.7037	good	994	10	20	good	2	24	5	20.8333	good	13		0
69-XY-301459	21L (Omicron)	BA.2	4.26257	good	66	53	0	0	47	12	0	629	0	5	C241T,T670G,C1190T,C2790T,C3037T,G4184A,C4321T,C9344T,A9424G,C9534T,C9866T,C10029T,C10198T,G10447A,C10449A,C12880T,C14408T,C15279T,C15714T,C17410T,A18163G,C19955T,A20055G,C21618T,G21987A,T22200G,G22578A,C22674T,T22679C,C22686T,A22688G,G22775A,A22786C,C22792T,G22813T,A23040G,A23055G,A23063T,T23075C,A23403G,C23525T,T23599G,C23604A,C23854A,G23948T,A24424T,T24469A,C25000T,C25584T,C26060T,C26270T,C265…	11288-11296,21633-21641,28362-28370,29734-29759		G22882T	C15279T|20I	C1190T,G29706C	1	1	2	4		E:T9I,M:Q19E,M:A63T,N:P13L,N:R203K,N:G204R,N:S413R,ORF1a:S135R,ORF1a:P309S,ORF1a:T842I,ORF1a:G1307S,ORF1a:L3027F,ORF1a:T3090I,ORF1a:L3201F,ORF1a:T3255I,ORF1a:P3395H,ORF1b:P314L,ORF1b:R1315C,ORF1b:I1566V,ORF1b:T2163I,ORF3a:T223I,ORF6:D61L,ORF9b:P10S,S:T19I,S:A27S,S:G142D,S:V213G,S:G339D,S:S371F,S:S373P,S:S375F,S:T376A,S:D405N,S:R408S,S:K417N,S:Q493R,S:Q498R,S:N501Y,S:Y505H,S:D614G,S:H655Y,S:N679K,…	N:E31-,N:R32-,N:S33-,ORF1a:S3675-,ORF1a:G3676-,ORF1a:F3677-,ORF9b:E27-,ORF9b:N28-,ORF9b:A29-,S:L24-,S:P25-,S:P26-		4509,4541,4560,6874-6906,19367-19433,22919-23014,26316-26520,27855-28079		Charité_E_F:C26270T,ChinaCDC_N_F:G28881A;G28882A;G28883C,USCDC_N1_P:C28311T	89096	54	29903	3000	12.1852	good	629	10	0	good	0	24	4	16.6667	good	12		0
70-AT-01	21L (Omicron)	BA.2	0.065309	good	65	53	0	0	49	12	0	369	0	5	C241T,T670G,C2790T,C3037T,G4184A,C4321T,C9344T,A9424G,C9534T,C9866T,C10029T,C10198T,G10447A,C10449A,C12880T,C14408T,C15714T,C17410T,A18163G,C19955T,A20055G,C21618T,G21987A,T22200G,G22578A,C22674T,T22679C,C22686T,A22688G,G22775A,A22786C,G22813T,G22992A,C22995A,A23013C,A23040G,A23055G,A23063T,T23075C,A23403G,C23525T,T23599G,C23604A,C23854A,G23948T,A24424T,T24469A,C25000T,C25584T,C26060T,C26270T,C26…	11288-11296,21633-21641,28362-28370,29734-29759		G22882T			1	0	0	1		E:T9I,M:Q19E,M:A63T,N:P13L,N:R203K,N:G204R,N:S413R,ORF1a:S135R,ORF1a:T842I,ORF1a:G1307S,ORF1a:L3027F,ORF1a:T3090I,ORF1a:L3201F,ORF1a:T3255I,ORF1a:P3395H,ORF1b:P314L,ORF1b:R1315C,ORF1b:I1566V,ORF1b:T2163I,ORF3a:T223I,ORF6:D61L,ORF9b:P10S,S:T19I,S:A27S,S:G142D,S:V213G,S:G339D,S:S371F,S:S373P,S:S375F,S:T376A,S:D405N,S:R408S,S:K417N,S:S477N,S:T478K,S:E484A,S:Q493R,S:Q498R,S:N501Y,S:Y505H,S:D614G,S:H6…	N:E31-,N:R32-,N:S33-,ORF1a:S3675-,ORF1a:G3676-,ORF1a:F3677-,ORF9b:E27-,ORF9b:N28-,ORF9b:A29-,S:L24-,S:P25-,S:P26-		4451-4487,26316-26519,27870,27873-27997,29869-29870		Charité_E_F:C26270T,ChinaCDC_N_F:G28881A;G28882A;G28883C,USCDC_N1_P:C28311T	89034	54	29881	3000	2.55556	good	369	10	0	good	0	24	-2	0	good	6		0
84-V-22021424	21K (Omicron)	BA.1	1474.39	bad	37	12	0	0	26	7	0	9755	5	5	C241T,A2832G,A3558G,T5386G,G6062A,A8966T,C10029T,C10449A,C11950T,T13195C,C15240T,A18163G,C19041T,G21987A,C23202A,A23403G,C23525T,T23599G,C23604A,A24424T,T24469A,C24503T,A24966T,C25584T,C26270T,C26577G,G26709A,G27382C,A27383T,T27384C,C27807T,A28271T,C28311T,C28472T,G28881A,G28882A,G28883C	23531-23533,28362-28370		T25000C,G26530A	-21987A|21J&21L&21I&21A&21B,G27382C|21L,A27383T|21L,T27384C|21L,C28472T|20G	A3558G,G6062A,A8966T,C11950T,C19041T,A24966T	2	5	6	13		E:T9I,M:Q19E,M:A63T,N:P13L,N:P67S,N:R203K,N:G204R,ORF1a:K856R,ORF1a:K1098R,ORF1a:D1933N,ORF1a:K2901*,ORF1a:T3255I,ORF1a:P3395H,ORF1b:I1566V,ORF6:D61L,ORF9b:P10S,S:G142D,S:T547K,S:D614G,S:H655Y,S:N679K,S:P681H,S:Q954H,S:N969K,S:L981F,S:N1135I	N:E31-,N:R32-,N:S33-,ORF9b:E27-,ORF9b:N28-,ORF9b:A29-,S:N657-		1966-2529,2903-3143,3560-3771,5959-6061,6874-7651,7680,7702,7706,7748,7762,7821,7838,7840,7858,7877-7968,8068-8595,9272-9334,9558-9784,10172-10362,10765-11022,11139-11331,11512-11820,13674-13918,14301-15171,16213-16416,18674-18918,18931,18936,18941,18944-18945,18958,18968,18978,19006,19009,19015,19017,19042-19232,19592-20155,20573-20786,21171-21682,21762-21847,22014-23121,23849-24391,24893,24936-…	M:16418,M:24975,K:24977,Y:25057,M:29870	Charité_E_F:C26270T,ChinaCDC_N_F:G28881A;G28882A;G28883C,USCDC_N1_P:C28311T	89349	54	29903	3000	350.185	bad	9755	10	50	mediocre	5	24	31	129.167	bad	39		0
85-V-22021487	21K (Omicron)	BA.1.17	531.858	bad	42	43	5	2	29	15	0	4886	1	5	C241T,A2832G,C3037T,C3241T,T5386G,G5924A,G8393A,C10029T,C10449A,A11537G,T13195C,C14408T,C15240T,A18163G,T20273G,C21762T,C21846T,C23202A,A23403G,C23525T,T23599G,C23604A,C23664T,C23854A,G23948T,C24130A,A24424T,T24469A,C24503T,C25000T,C25584T,C26270T,C26577G,G26709A,A27259C,T27618C,C27807T,A28271T,C28311T,G28881A,G28882A,G28883C	6513-6515,11285-11293,20518-20520,21765-21770,21987-21995,22040-22043,28362-28370	8608:T,22009:AAAA	G26530A	C3241T|21K,C23664T|21K&20H&21F	T20273G,T27618C	1	2	2	5	ORF1a:2782-4401,S:150-159	E:T9I,M:Q19E,M:A63T,N:P13L,N:R203K,N:G204R,ORF1a:K856R,ORF1a:V1887I,ORF1a:L2084I,ORF1a:A2710T,ORF1b:P314L,ORF1b:I1566V,ORF1b:M2269R,ORF9b:P10S,S:A67V,S:T95I,S:Y145D,S:T547K,S:D614G,S:H655Y,S:N679K,S:P681H,S:A701V,S:N764K,S:D796Y,S:N856K,S:Q954H,S:N969K,S:L981F	N:E31-,N:R32-,N:S33-,ORF1a:S2083-,ORF1b:D2351-,ORF9b:E27-,ORF9b:N28-,ORF9b:A29-,S:H69-,S:V70-,S:G142-,S:V143-,S:Y144-,S:Y160-,S:S161-		2265-2269,2274,2477-2529,3057-3144,3534-3771,6659-7332,7439-7626,8984-9204,9410-9477,10764-10998,13690-13918,14844-15170,18676-18896,19298-19548,19941-20200,20573-20785,22039,22044-22290,22412-23122,25079-25278,26291-26520,27855-28079	W:9364	Charité_E_F:C26270T,ChinaCDC_N_F:G28881A;G28882A;G28883C,USCDC_N1_P:C28311T	89184	54	29903	3000	169.852	bad	4886	10	10	good	1	24	10	41.6667	mediocre	18		0
88-I-55451602	21K (Omicron)	BA.1	92.4474	mediocre	54	37	4	1	41	16	0	592	1	5	C241T,C583T,C794T,C2706T,A2832G,C3037T,T5386G,A6529G,G8393A,C10029T,C10449A,A11537G,T13195C,C14408T,C15240T,T15893C,A18163G,C21762T,C21846T,G22578A,T22673C,C22674T,T22679C,C22686T,G22813T,G22898A,G22992A,C22995A,A23013C,A23040G,C23202A,A23403G,C23525T,T23599G,C23604A,C23854A,G23948T,C24130A,A24424T,T24469A,C24503T,C25000T,C25584T,C26270T,C26577G,G26709A,A27259C,C27807T,A28271T,C28311T,G28881A,G28…	11285-11293,21765-21770,21987-21995,22043-22046,28362-28370	22009:AAAA	G22882T,G26530A	C29632T|21K	C583T,C794T,C2706T,A6529G,T15893C	2	1	5	8	S:150-160	E:T9I,M:Q19E,M:A63T,N:P13L,N:R203K,N:G204R,ORF1a:L177F,ORF1a:T814I,ORF1a:K856R,ORF1a:A2710T,ORF1a:T3255I,ORF1a:P3395H,ORF1a:I3758V,ORF1b:P314L,ORF1b:M809T,ORF1b:I1566V,ORF9b:P10S,S:A67V,S:T95I,S:Y145D,S:G339D,S:S371L,S:S373P,S:S375F,S:K417N,S:G446S,S:S477N,S:T478K,S:E484A,S:Q493R,S:T547K,S:D614G,S:H655Y,S:N679K,S:P681H,S:N764K,S:D796Y,S:N856K,S:Q954H,S:N969K,S:L981F	N:E31-,N:R32-,N:S33-,ORF1a:L3674-,ORF1a:S3675-,ORF1a:G3676-,ORF9b:E27-,ORF9b:N28-,ORF9b:A29-,S:H69-,S:V70-,S:G142-,S:V143-,S:Y144-,S:S161-,S:S162-		22041-22042,22047-22262,22627-22650,22861-22875,23048-23115,26365-26408,27855-28077	K:22882	Charité_E_F:C26270T,ChinaCDC_N_F:G28881A;G28882A;G28883C,USCDC_N1_P:C28311T	89176	54	29903	3000	10.8148	good	592	10	10	good	1	24	14	58.3333	mediocre	22		0
89-R-8487	21L (Omicron)	BA.2	687.134	bad	49	44	0	0	36	9	0	7374	0	5	C241T,T670G,C2790T,C3037T,G4184A,C4321T,C9534T,G10447A,C10449A,T12411C,C12880T,C14408T,C15714T,C17410T,A18163G,C18570T,G21987A,G22349T,C22498T,G22578A,C22674T,T22679C,C22686T,A22688G,G22775A,A22786C,G22813T,A23403G,C23525T,T23599G,C23604A,C23854A,G23948T,A24424T,T24469A,C25000T,C25584T,C26060T,C26270T,C26577G,G26709A,C26858T,C27807T,A28271T,C28311T,G28881A,G28882A,G28883C,A29510C	11288-11296,28362-28370,29734-29759		G22882T		T12411C,C18570T,G22349T,C22498T	1	0	4	5		E:T9I,M:Q19E,M:A63T,N:P13L,N:R203K,N:G204R,N:S413R,ORF1a:S135R,ORF1a:T842I,ORF1a:G1307S,ORF1a:T3090I,ORF1a:P3395H,ORF1a:I4049T,ORF1b:P314L,ORF1b:R1315C,ORF1b:I1566V,ORF3a:T223I,ORF9b:P10S,S:G142D,S:A263S,S:G339D,S:S371F,S:S373P,S:S375F,S:T376A,S:D405N,S:R408S,S:K417N,S:D614G,S:H655Y,S:N679K,S:P681H,S:N764K,S:D796Y,S:Q954H,S:N969K	N:E31-,N:R32-,N:S33-,ORF1a:S3675-,ORF1a:G3676-,ORF1a:F3677-,ORF9b:E27-,ORF9b:N28-,ORF9b:A29-		1966-2181,3532-3771,4425-4638,5959-6167,6874-7624,8971-9477,9860-10362,10767-11200,13670-13917,14604-14766,14899-15479,16486-16510,16659-16748,17764-17966,19617-20786,21428-21658,22039-22290,22932-23120,24170-24390,25077-25276,26315-26520,27203-27471,27826-28077		Charité_E_F:C26270T,ChinaCDC_N_F:G28881A;G28882A;G28883C,USCDC_N1_P:C28311T	88884	159	29903	3000	262	bad	7374	10	0	good	0	24	2	8.33333	good	10		0
90-R-7866	21L (Omicron)	BA.2	23.5809	good	62	53	0	0	44	12	0	1133	0	5	C241T,T670G,C1288T,C2790T,C3037T,G4184A,C4321T,C9344T,A9424G,C9534T,C9866T,C10029T,G10447A,C10449A,C12880T,C14408T,C15714T,C17410T,A18163G,C18570T,C19955T,A20055G,C21575T,C21618T,G21987A,T22200G,C22498T,G22578A,C22674T,T22679C,C22686T,A22688G,G22775A,A22786C,G22813T,A23403G,C23525T,T23599G,C23604A,C23854A,G23948T,A24424T,T24469A,C25000T,C25584T,C26060T,C26270T,C26577G,G26709A,C26858T,A27259C,G273…	11288-11296,21633-21641,28362-28370,29734-29759		G22882T	C21575T|21F,C27874T|21J	C1288T,C18570T,C22498T	1	2	3	6		E:T9I,M:Q19E,M:A63T,N:P13L,N:R203K,N:G204R,N:S413R,ORF1a:S135R,ORF1a:T842I,ORF1a:G1307S,ORF1a:L3027F,ORF1a:T3090I,ORF1a:L3201F,ORF1a:T3255I,ORF1a:P3395H,ORF1b:P314L,ORF1b:R1315C,ORF1b:I1566V,ORF1b:T2163I,ORF3a:T223I,ORF6:D61L,ORF7b:T40I,ORF9b:P10S,S:L5F,S:T19I,S:A27S,S:G142D,S:V213G,S:G339D,S:S371F,S:S373P,S:S375F,S:T376A,S:D405N,S:R408S,S:K417N,S:D614G,S:H655Y,S:N679K,S:P681H,S:N764K,S:D796Y,S:Q…	N:E31-,N:R32-,N:S33-,ORF1a:S3675-,ORF1a:G3676-,ORF1a:F3677-,ORF9b:E27-,ORF9b:N28-,ORF9b:A29-,S:L24-,S:P25-,S:P26-		4426-4636,6875-6971,7093-7304,22121,22904-23118,25079-25271,26316-26519		Charité_E_F:C26270T,ChinaCDC_N_F:G28881A;G28882A;G28883C,USCDC_N1_P:C28311T	89112	54	29903	3000	30.8519	mediocre	1133	10	0	good	0	24	9	37.5	mediocre	17		0
[truncated: 13 more columns]
